# Supplementary material for: Endemic erythromycin resistant Corynebacterium diphtheriae in Vietnam in the 1990s
Source: Microb Genom. 2022 Oct 19;8(10):mgen000861. doi: 10.1099/mgen.0.000861 (PMC9676054; doi:10.1099/mgen.0.000861)
Supplement: Supplementary material 4 [file mgen-8-861-s004.xlsx]

## Sheet: HTD_54strains_Metadata_accessio
Sample	Experiment	Run	Sample ID	Organisms	Year of isolates	STs	ERY	TET	RIF	CRO	PEN	AMP	tox gene	DtxR gene	numContigs	totalBases	N50	smallest	lowerQ	median	upperQ	largest	AadA_AGly	Cmr_Phe	ErmC_MLS	ErmX_MLS	SulI_Sul	TetK_Tet	TetW_Tet	plasmid_pNGVN
ERS3419818	ERX3356071	ERR3331356	CD1	Corynebacterium diphtheriae	1995	161	S(0.015)	S(0.25)	S(0.008)	I(2)	S(0.5)	S(0.5)	pos	pos	206	2582831	198250	128	394	446	574	418726	no	no	no	no	no	no	no	no
ERS3419829	ERX3356082	ERR3331367	CD2	Corynebacterium diphtheriae	1998	258	S(0.008)	S(0.25)	S(0.016)	S(1)	S	S(0.5)	pos	pos	95	2512208	158754	128	317	476	17597	386858	no	no	yes	no	yes	no	no	no
ERS3419839	ERX3356092	ERR3331377	CD3	Corynebacterium diphtheriae	1995	67	S(0.015)	S(0.5)	S(0.03)	S(1)	S(0.5)	S(0.5)	pos	pos	276	2692043	134903	128	469	570	919	404424	no	no	no	no	no	yes	no	no
ERS3419857	ERX3356110	ERR3331395	CD5	Corynebacterium diphtheriae	1998	209	S(0.008)	S(0.5)	S(0.016)	S(1)	S	S(1)	pos	pos	148	2472193	181757	128	400	453	725	401565	no	no	no	no	yes	no	no	no
ERS3419858	ERX3356111	ERR3331396	CD6	Corynebacterium diphtheriae	1996	67	S(0.015)	S(0.5)	S(0.016)	S(1)	S	S(0.25)	pos	pos	186	2621603	115939	128	461	558	1123	404043	no	no	no	no	no	no	no	no
ERS3419859	ERX3356112	ERR3331397	CD7	Corynebacterium diphtheriae	1998	151	S(0.015)	S(0.25)	S(0.008)	I(2)	S	S(1)	pos	pos	79	2530888	128344	128	405	1504	41966	333095	no	no	no	no	yes	no	no	no
ERS3419860	ERX3356113	ERR3331398	CD8	Corynebacterium diphtheriae	1996	67	S(0.015)	S(1)	S(0.03)	S(1)	S(0.12)	S(0.5)	pos	pos	114	2612397	127429	128	454	731	12019	404435	no	no	no	yes	no	no	no	yes
ERS3419861	ERX3356114	ERR3331399	CD9	Corynebacterium diphtheriae	1998	455	S(0.008)	S(4)	S(0.016)	S(1)	S	S(0.25)	pos	pos	123	2438666	223401	128	466	580	892	497819	no	yes	no	no	yes	no	no	no
ERS3419808	ERX3356061	ERR3331346	CD10	Corynebacterium diphtheriae	1998	258	S(0.015)	S(0.5)	S(0.016)	S(1)	S	S(0.5)	pos	pos	87	2502970	158706	128	255	753	21813	420561	no	no	no	no	no	no	no	no
ERS3419809	ERX3356062	ERR3331347	CD11	Corynebacterium diphtheriae	1998	258	S(0.008)	S(0.5)	S(0.016)	S(1)	S	S(1)	pos	pos	129	2483957	158729	128	399	492	2487	261318	no	no	no	no	yes	no	no	no
ERS3419810	ERX3356063	ERR3331348	CD12	Corynebacterium diphtheriae	1995	67	S(0.015)	S(0.5)	S(0.016)	S(1)	S	S(0.5)	pos	pos	205	2595302	165022	78	302	346	612	403935	no	no	no	no	no	no	no	no
ERS3419811	ERX3356064	ERR3331349	CD13	Corynebacterium diphtheriae	1998	67	R(2)	R(16)	S(0.016)	S(1)	S	S(0.25)	pos	pos	84	2582871	185405	128	398	915	23335	404001	no	no	no	yes	no	no	no	yes
ERS3419812	ERX3356065	ERR3331350	CD14	Corynebacterium diphtheriae	NA	151	NA	NA	NA	NA	NA	NA	pos	pos	291	2625078	124626	78	300	338	472	490643	no	no	no	yes	yes	no	no	yes
ERS3419813	ERX3356066	ERR3331351	CD15	Corynebacterium diphtheriae	1995	67	S(0.015)	R(16)	S(0.016)	S(1)	S(0.03)	S(0.25)	pos	pos	332	2637922	114734	78	144	307	417	223058	yes	no	no	no	yes	no	no	no
ERS3419814	ERX3356067	ERR3331352	CD16	Corynebacterium diphtheriae	1998	455	S(0.008)	S(4)	S(0.016)	I(2)	S	S(1)	pos	pos	151	2440782	223402	128	392	453	788	347893	no	yes	no	no	yes	no	no	no
ERS3419815	ERX3356068	ERR3331353	CD17	Corynebacterium diphtheriae	1998	67	S(0.015)	S(0.5)	S(0.016)	S(1)	S	S(0.5)	pos	pos	126	2606553	127171	128	411	558	5522	404431	no	no	no	no	yes	no	no	no
ERS3419816	ERX3356069	ERR3331354	CD18	Corynebacterium diphtheriae	1995	10	S(0.015)	S(0.5)	S(0.016)	S(1)	S(0.12)	S(0.5)	pos	pos	148	2440161	90031	128	407	494	9664	264778	no	no	no	no	no	no	no	no
ERS3419817	ERX3356070	ERR3331355	CD19	Corynebacterium diphtheriae	1995	67	S(0.008)	S(0.5)	S(0.008)	S(1)	S(0.25)	S(0.5)	pos	pos	2838	3926042	76736	78	337	399	561	404059	no	no	no	no	no	no	no	no
ERS3419819	ERX3356072	ERR3331357	CD20	Corynebacterium diphtheriae	1998	151	S(0.008)	S(0.25)	S(0.008)	I(2)	S	S(1)	pos	pos	167	2545849	99410	78	157	340	2560	325933	no	no	no	no	yes	no	no	no
ERS3419820	ERX3356073	ERR3331358	CD21	Corynebacterium diphtheriae	1998	67	S(0.015)	S(0.5)	S(0.016)	S(1)	S	S(0.5)	pos	pos	89	2578875	127171	128	255	1134	23419	368246	no	no	no	no	yes	no	no	no
ERS3419821	ERX3356074	ERR3331359	CD22	Corynebacterium diphtheriae	1994	67	S(0.015)	S(0.25)	S(0.008)	S(1)	S(0.5)	S(0.5)	pos	pos	121	2563598	127121	78	177	335	7222	404065	no	no	no	no	no	no	no	no
ERS3419822	ERX3356075	ERR3331360	CD23	Corynebacterium diphtheriae	1994	67	S(0.06)	S(1)	S(0.008)	S(0.5)	S(0.03)	S(0.12)	pos	pos	129	2576098	194733	78	295	341	3046	365815	no	no	no	no	no	no	no	no
ERS3419823	ERX3356076	ERR3331361	CD24	Corynebacterium diphtheriae	1998	258	S(0.008)	S(0.5)	S(0.016)	S(1)	S	S(0.5)	pos	pos	173	2552924	158688	128	398	474	1029	420052	no	no	no	no	no	no	no	no
ERS3419824	ERX3356077	ERR3331362	CD25	Corynebacterium diphtheriae	1998	209	S(0.008)	S(0.5)	S(0.03)	S(1)	S	S(1)	neg	pos	189	2413729	123443	78	129	202	486	273673	no	no	no	no	yes	no	no	no
ERS3419825	ERX3356078	ERR3331363	CD26	Corynebacterium diphtheriae	1995	67	S(0.015)	S(4)	S(0.016)	S(0.5)	S	S(0.06)	pos	pos	186	2572280	115446	78	288	340	1419	302354	yes	no	no	no	yes	no	no	no
ERS3419826	ERX3356079	ERR3331364	CD27	Corynebacterium diphtheriae	1998	258	S(0.015)	S(0.5)	S(0.016)	S(1)	S	S(0.5)	pos	pos	92	2517121	180168	128	396	705	17433	420106	no	no	no	no	no	no	no	no
ERS3419827	ERX3356080	ERR3331365	CD28	Corynebacterium diphtheriae	1998	209	S(0.015)	R(64)	S(0.016)	S(1)	S	S(0.25)	pos	pos	75	2435132	159687	128	331	637	25854	402330	no	yes	no	no	yes	no	yes	no
ERS3419828	ERX3356081	ERR3331366	CD29	Corynebacterium diphtheriae	1997	209	S(0.015)	S(0.5)	S(0.03)	S(1)	S	S(0.5)	pos	pos	64	2433113	273888	128	255	583	25854	402331	no	no	no	no	yes	no	no	no
ERS3419830	ERX3356083	ERR3331368	CD30	Corynebacterium diphtheriae	1995	161	S(0.015)	S(0.5)	S(0.008)	I(2)	S(0.5)	S(1)	pos	pos	334	2642881	125127	78	153	331	428	418672	no	no	no	no	no	no	no	no
ERS3419831	ERX3356084	ERR3331369	CD31	Corynebacterium diphtheriae	1998	258	S(0.015)	S(1)	S(0.016)	I(2)	S	S(1)	pos	pos	80	2510168	132969	128	255	1004	31615	420623	no	yes	no	no	yes	no	yes	no
ERS3419832	ERX3356085	ERR3331370	CD32	Corynebacterium diphtheriae	NA	67	NA	NA	NA	NA	NA	NA	pos	pos	66	2574190	166772	128	400	2569	32340	404160	no	no	no	yes	no	no	no	yes
ERS3419833	ERX3356086	ERR3331371	CD33	Corynebacterium diphtheriae	1998	455	S(0.008)	S(4)	S(0.016)	I(2)	S	S(1)	pos	pos	235	2552020	122957	78	301	341	468	343628	no	yes	no	no	yes	no	no	no
ERS3419834	ERX3356087	ERR3331372	CD34	Corynebacterium diphtheriae	1998	209	S(0.015)	S(0.5)	S(0.016)	S(1)	S	S(0.5)	pos	pos	356	2528297	128710	78	289	338	461	402230	no	no	no	no	yes	no	no	no
ERS3419835	ERX3356088	ERR3331373	CD36	Corynebacterium diphtheriae	1998	455	S(0.008)	S(4)	S(0.008)	I(2)	S	S(1)	pos	pos	381	2501754	133356	78	302	339	399	337400	no	yes	no	no	yes	no	no	no
ERS3419836	ERX3356089	ERR3331374	CD37	Corynebacterium diphtheriae	1998	258	S(0.015)	S(0.5)	S(0.016)	S(1)	S	S(1)	pos	pos	137	2532498	154567	128	408	477	2467	420344	no	no	no	no	no	no	no	no
ERS3419837	ERX3356090	ERR3331375	CD38	Corynebacterium diphtheriae	1993	67	S(0.015)	S(0.5)	S(0.008)	S(1)	S(0.5)	S(0.5)	pos	pos	264	2603498	135481	128	194	241	682	404455	no	no	no	no	no	no	no	no
ERS3419838	ERX3356091	ERR3331376	CD39	Corynebacterium diphtheriae	1992	67	R(>8)	R(32)	S(0.008)	S(1)	S(0.12)	S(0.25)	pos	pos	147	2596485	134482	128	416	471	1688	404160	no	no	no	no	no	no	no	no
ERS3419840	ERX3356093	ERR3331378	CD40	Corynebacterium diphtheriae	1992	67	S(0.03)	R(16)	S(0.008)	S(1)	S(0.03)	S(0.5)	pos	pos	156	2606100	185410	128	409	456	1134	404178	no	no	no	no	no	no	no	no
ERS3419841	ERX3356094	ERR3331379	CD41	Corynebacterium diphtheriae	1998	258	S(0.015)	S(0.25)	S(0.016)	S(1)	S	S(0.5)	pos	pos	166	2495977	158754	128	404	475	913	386891	no	no	no	no	no	no	no	no
ERS3419842	ERX3356095	ERR3331380	CD42	Corynebacterium diphtheriae	1998	258	S(0.015)	R(64)	S(0.016)	I(2)	S	S(1)	pos	pos	86	2455768	157080	128	395	741	17412	420098	no	yes	no	no	yes	no	yes	no
ERS3419843	ERX3356096	ERR3331381	CD43	Corynebacterium diphtheriae	1998	455	S(0.015)	S(0.25)	S(0.016)	I(2)	S	S(1)	pos	pos	349	2586037	223401	128	425	486	733	467252	no	no	no	no	yes	yes	no	no
ERS3419844	ERX3356097	ERR3331382	CD44	Corynebacterium diphtheriae	1994	67	R(>8)	R(64)	S(0.008)	S(1)	S(0.06)	S(0.5)	pos	pos	169	2618080	123741	128	400	462	1311	403950	no	no	no	yes	no	no	no	yes
ERS3419845	ERX3356098	ERR3331383	CD45	Corynebacterium diphtheriae	NA	258	NA	NA	NA	NA	NA	NA	pos	pos	145	2529051	145966	128	400	467	2536	420337	no	no	no	no	no	no	no	no
ERS3419846	ERX3356099	ERR3331384	CD46	Corynebacterium diphtheriae	1997	209	S(0.008)	S(0.5)	S(0.016)	S(1)	S	S(0.5)	pos	pos	91	2447356	159706	128	396	466	2027	402331	no	no	no	no	yes	no	no	no
ERS3419847	ERX3356100	ERR3331385	CD47	Corynebacterium diphtheriae	1998	258	S(0.008)	S(0.5)	S(0.008)	S(1)	S	S(0.5)	pos	pos	310	2561250	103086	128	276	581	2614	223203	no	yes	no	no	yes	no	yes	no
ERS3419848	ERX3356101	ERR3331386	CD48	Corynebacterium diphtheriae	1996	209	S(0.03)	S(0.5)	S(0.016)	S(1)	S(0.06)	S(0.25)	pos	pos	94	2442786	249588	128	254	420	1418	403584	no	no	no	no	yes	no	no	no
ERS3419849	ERX3356102	ERR3331387	CD49	Corynebacterium diphtheriae	1996	209	S(0.008)	S(0.5)	S(0.016)	S(1)	S(0.12)	S(0.5)	pos	pos	90	2444456	274143	128	312	463	2353	394406	no	no	no	no	yes	no	no	no
ERS3419850	ERX3356103	ERR3331388	CD50	Corynebacterium diphtheriae	1996	67	R(2)	S(0.5)	S(0.016)	S(1)	S(0.12)	S(0.5)	pos	pos	76	2588462	134903	128	419	3152	25943	404181	no	no	no	yes	no	no	no	yes
ERS3419851	ERX3356104	ERR3331389	CD51	Corynebacterium diphtheriae	1995	67	S(0.015)	S(0.5)	S(0.03)	S(1)	S(0.12)	S(0.5)	pos	pos	216	2643807	126964	128	436	534	970	403911	no	no	no	no	no	no	no	no
ERS3419852	ERX3356105	ERR3331390	CD52	Corynebacterium diphtheriae	1995	455	S(0.008)	I(8)	S(0.008)	S(1)	S(0.03)	S(0.12)	pos	pos	118	2431326	181644	128	423	494	869	404512	no	yes	no	no	yes	no	no	no
ERS3419853	ERX3356106	ERR3331391	CD53	Corynebacterium diphtheriae	1995	67	S(0.015)	S(0.125)	S(0.03)	I(2)	S(0.03)	S(0.5)	pos	pos	76	2580034	115755	128	398	3007	32837	404136	yes	no	no	no	yes	no	no	no
ERS3419854	ERX3356107	ERR3331392	CD54	Corynebacterium diphtheriae	1995	67	R(>8)	R(32)	S(0.016)	S(1)	S(0.12)	S(0.25)	pos	pos	94	2590715	139372	128	413	884	18367	404165	no	no	no	yes	no	no	no	yes
ERS3419855	ERX3356108	ERR3331393	CD57	Corynebacterium diphtheriae	1995	67	R(>8)	R(32)	S(0.016)	S(1)	S(0.12)	S(0.25)	pos	pos	168	2602293	194700	78	302	352	1023	404065	no	no	no	yes	no	no	no	yes
ERS3419856	ERX3356109	ERR3331394	CD58	Corynebacterium diphtheriae	1995	67	R(>8)	R(32)	S(0.016)	S(1)	S(0.12)	S(0.25)	pos	pos	74	2579423	194838	128	440	1663	46893	404165	no	no	no	yes	no	no	no	yes
